# Supplementary material for: Drosophila Antimicrobial Peptides and Lysozymes Regulate Gut Microbiota Composition and Abundance
Source: mBio. 2021 Jul 13;12(4):e00824-21. doi: 10.1128/mBio.00824-21 (PMC8406169; doi:10.1128/mBio.00824-21)
Supplement: TABLE S1 [file mbio.00824-21-st001.xlsx]

## Sheet: SupTable S1
Sample*	# Flies	initial #reads	Filtered	Denoised F	Denoised R	Merged	Non-chimeras	bacFiltered**
dAMP_1_r1_10d_1	10	198415	119889	119831	119589	117941	117941	117231
dAMP_1_r1_10d_2	10	279472	165273	165226	164800	163304	163304	163040
dAMP_1_r1_29d_1	8	136085	81191	81051	80971	79325	77216	77168
dAMP_1_r1_VerticalTrans_1	5	134880	82475	82440	82332	82003	82003	81882
dAMP_1_r2_10d_1	10	221248	134917	134865	134711	133002	133002	132683
dAMP_1_r2_10d_2	5	285526	174552	174449	174191	171816	170349	167301
dAMP_1_r2_29d_1	6	270998	164534	164494	164341	159733	159502	159425
dAMP_1_r2_29d_2	6	216330	131327	131261	131102	126716	126361	126312
dAMP_1_r2_VerticalTrans_1	7	150429	92007	91961	91771	91457	91266	91232
dAMP_1_r3_VerticalTrans_1	8	123405	74463	74421	74275	73952	73952	73811
dAMP_2_r1_10d_1	10	239915	144406	144346	144124	143049	142999	140812
dAMP_2_r1_10d_2	4	314766	187147	187010	186723	184739	184572	175126
dAMP_2_r1_29d_1	7	344596	206625	205146	206151	197609	191977	191559
dAMP_2_r1_VerticalTrans_1	6	164042	99782	99734	99599	98849	98175	98169
dAMP_2_r2_10d_1	9	140966	85716	85678	85600	84943	84943	84596
dAMP_2_r2_29d_1	10	122801	73717	73636	73468	71662	70645	70578
dAMP_2_r2_VerticalTrans_1	10	170047	99629	99524	99231	97980	96977	96824
dAMP_2_r3_VerticalTrans_1	8	333021	200848	200737	200405	199301	197995	197792
Lys_1_r1_10d_1	10	288237	176047	175950	175743	170804	170376	168492
Lys_1_r1_10d_2	10	288783	176693	176652	176449	171898	171584	170195
Lys_1_r1_29d_1	10	215621	127915	127857	127617	122928	122911	122670
Lys_1_r1_29d_2	8	139254	83476	83390	83228	79880	79875	79591
Lys_1_r1_VerticalTrans_1	8	278798	161179	161141	160870	158477	158274	152621
Lys_1_r2_10d_1	10	213270	129430	129333	129179	125752	125462	124567
Lys_1_r2_10d_2	10	386433	231518	231443	231077	222268	221365	220796
Lys_1_r2_29d_1	10	146137	87704	87647	87447	84829	84408	84183
Lys_1_r2_29d_2	8	200615	121173	121071	120898	117296	117248	116867
Lys_1_r2_VerticalTrans_1	4	283688	168556	168487	167839	165812	165645	165410
Lys_1_r3_VerticalTrans_1	5	334811	196729	196645	196016	193442	193240	192974
Lys_2_r1_10d_1	10	166350	100089	100023	99741	98802	98792	98307
Lys_2_r1_10d_2	10	102189	60615	60566	60449	59555	59555	59344
Lys_2_r1_29d_1	10	221088	134220	134163	133938	130293	130219	130054
Lys_2_r1_29d_2	10	160493	96178	96082	95819	93027	92910	92727
Lys_2_r1_VerticalTrans_1	9	220361	133215	133191	132913	128959	128787	128745
Lys_2_r2_29d_1	8	207383	124019	123937	123695	119557	118835	118659
Lys_2_r2_29d_2	8	124609	75638	75582	75440	72762	72746	72657
Lys_2_r2_VerticalTrans_1	10	231503	140724	140623	140538	137356	137356	136542
Lys_2_r3_VerticalTrans_1	10	237096	142105	142036	141799	138235	138135	137701
Rel_1_r1_10d_1	10	165672	99828	99776	99601	96875	96680	96365
Rel_1_r1_29d_1	5	142222	83914	83858	83656	81733	77845	77832
Rel_1_r2_10d_1	10	177025	105763	105706	105425	103224	103183	103065
Rel_1_r2_10d_2	5	129464	74479	74409	74147	73186	72865	72677
Rel_1_r2_VerticalTrans_1	8	180773	111286	111227	111085	110664	110664	110476
Rel_1_r3_VerticalTrans_1	10	241828	148237	148134	147949	146704	146588	142552
Rel_2_r1_10d_1	9	81990	45776	45756	45581	44972	44972	26135
Rel_2_r1_10d_2	9	186257	108730	108680	108277	107542	107542	105403
Rel_2_r1_29d_1	6	113524	68345	68304	68138	66029	62578	62576
Rel_2_r1_VerticalTrans_1	10	293351	177116	177037	176758	175394	175277	173631
Rel_2_r2_10d_1	10	287915	175016	174980	174737	173714	173670	170228
Rel_2_r2_29d_1	2	92415	54838	54664	54474	51964	45982	42596
Rel_2_r3_VerticalTrans_1	10	200504	120738	120666	120475	119917	119756	119667
w_1_r1_10d_1	10	128717	78558	78511	78429	76910	76910	76720
w_1_r1_10d_2	10	143826	87902	87853	87687	86171	86171	84858
w_1_r1_29d_1	6	207126	125673	125594	125490	121147	121147	120730
w_1_r1_29d_2	6	363182	219169	219066	218786	210104	210021	209582
w_1_r1_VerticalTrans_1	5	266497	156547	156497	155853	153045	152729	148294
w_1_r2_10d_1	9	105442	63734	63650	63589	62063	61933	61359
w_1_r2_10d_2	9	301687	184604	184554	184345	180408	180178	174903
w_1_r2_29d_1	10	120509	72680	72612	72536	70235	70074	69904
w_1_r2_29d_2	10	160109	97560	97493	97357	94195	93970	93833
w_1_r2_VerticalTrans_1	4	206267	120736	120624	120222	118275	118124	117301
w_1_r3_VerticalTrans_1	10	398820	232817	232734	231946	230352	227504	226582
w_2_r1_10d_1	9	192644	115370	115332	115177	114343	114343	113117
w_2_r1_10d_2	9	279236	168568	168517	168218	166890	166869	166488
w_2_r1_29d_1	8	155685	95016	94908	94766	92547	92408	91946
w_2_r1_VerticalTrans_1	10	258499	150454	150375	150009	147933	147770	144601
w_2_r2_10d_1	10	248622	150758	150685	150480	149184	149184	147344
w_2_r2_10d_2	4	378800	228769	228707	228452	226019	226014	224698
w_2_r2_29d_1	10	157947	95484	95413	95275	91478	91478	91234
w_2_r2_VerticalTrans_1	10	142551	86080	86013	85872	83170	83170	81939
w_2_r3_VerticalTrans_1	10	412044	244344	244272	243626	237903	237026	236340
w_2_r4_VerticalTrans_1	10	116841	68387	68299	68072	66661	66645	66111
* Genotype_Colonization Batch_Vial_Age/Life stage_sample replicate
** Reads that were matching tomitochondria, chloroplast or eukaryotes have been removed
