# Supplementary material for: Drosophila Antimicrobial Peptides and Lysozymes Regulate Gut Microbiota Composition and Abundance
Source: mBio. 2021 Jul 13;12(4):e00824-21. doi: 10.1128/mBio.00824-21 (PMC8406169; doi:10.1128/mBio.00824-21)
Supplement: TABLE S2 [file mbio.00824-21-st002.xlsx]

## Sheet: Figure 1
ADONIS on relative abundances with genotype as a factor, 999 Permutations
	Df	SumsOfSqs	MeanSqs	F Model	R2	P-value
GENOTYPE	3	0.776	0.2585	2.75	0.303	0.03
RESIDUALS	19	1.784	0.0939		0.697
Pairwise ADONIS (different model) between genotypes, 1000 permutations
	F Model	R2	P-value	P-adjusted (FDR)
dAMP-Lys	0.8553	0.078791	0.491508	0.524476
dAMP-Rel	0.88605	0.099713	0.524476	0.524476
dAMP-w	3.7167	0.25255	0.01998	0.05994
Lys-Rel	3.55123	0.307433	0.085914	0.171828
Lys-w	3.55123	0.052585	0.497502	0.524476
Rel-w	17.7569	0.663639	0.003996	0.023976
Homogeneity of multivariate dispersions with Genotype as a factor, 1000 permutations
	Df	F Model	P-value
GENOTYPE	3	2.84
RESIDUALS	19
Pairwise comparisions from the same model:
	Permuted P-value
dAMP-Lys	0.995
dAMP-Rel	0.0679
dAMP-w	0.28
Lys-Rel	0.015
Lys-w	0.13
Rel-w	0.02

## Sheet: Figure 2
MAIN INTERACTION MODEL
ADONIS on relative abundances with genotype and age as interacting factors, 999 Permutations
	Df	SumsOfSqs	MeanSqs	F Model	R2	P-value
GENOTYPE	3	1.0456	0.34855	6.678	0.17489	0.002
AGE	1	2.3922	2.39216	45.835	0.40009	0.001
GENOTYPE X AGE	3	0.4014	0.13379	2.564	0.06713	0.03
RESIDUALS	41	2.1398	0.05219		0.35789
Pairwise ADONIS (different model) between ages, 1000 permutations
	SumsOfSqs	MeanSqs	F Model	R2	P-value
10d - 29d	2.40138	2.40138	31.5475	0.401636	0.000999001
10 DAYS OLD FLIES
ADONIS on relative abundances with genotype as a factor, 999 Permutations
	Df	F Model	R2	P-value
GENOTYPE	3	4.68	0.379	0.001
RESIDUALS	23		0.621
Pairwise ADONIS (different model) between genotypes, 1000 permutations
	F Model	R2	P-value	P-adjusted (FDR)
dAMP-Lys	2.2833	0.17189	0.090909	0.109091
dAMP-Rel	4.2014	0.27638	0.042957	0.077922
dAMP-w	1.8614	0.12525	0.144855	0.144855
Lys-Rel	3.434	0.25562	0.051948	0.077922
Lys-w	5.3992	0.31031	0.002997	0.017982
Rel-w	7.8648	0.39592	0.005994	0.017982
Homogeneity of multivariate dispersions with Genotype as a factor, 1000 permutations
	Df	F Model	P-value
GENOTYPE	3	21.1	0.001
RESIDUALS	23
Pairwise comparisions from the same model:
	Permuted P-value
dAMP-Lys	0.125
dAMP-Rel	0.002
dAMP-w	0.23
Lys-Rel	0.003
Lys-w	0
Rel-w	0
29 DAYS OLD FLIES
ADONIS on relative abundances with genotype as a factor, 999 Permutations
	Df	F Model	R2	P-value
GENOTYPE	3	4.26	0.415	0.008
RESIDUALS	18		0.585
Pairwise ADONIS (different model) between genotypes, 1000 permutations
	F Model	R2	P-value	P-adjusted (FDR)
dAMP-Lys	1.7118	0.134662	0.195804	0.29371
dAMP-Rel	0.29448	0.046784	0.926074	0.92607
dAMP-w	8.3592	0.481543	0.01998	0.03996
Lys-Rel	1.04833	0.104329	0.402597	0.48312
Lys-w	7.72731	0.391706	0.013986	0.03996
Rel-w	9.40865	0.573396	0.018981	0.03996
Homogeneity of multivariate dispersions with Genotype as a factor, 1000 permutations
	Df	F Model	P-value
GENOTYPE	3	0.49	0.72
RESIDUALS	18
Pairwise comparisions from the same model:
	Permuted P-value
dAMP-Lys	0.567
dAMP-Rel	0.984
dAMP-w	0.43
Lys-Rel	0.508
Lys-w	0.65
Rel-w	0.19
